# Supplementary material for: Race and sex differences in ROS production and SOD activity in HUVECs
Source: PLoS One. 2023 Oct 4;18(10):e0292112. doi: 10.1371/journal.pone.0292112 (PMC10550108; doi:10.1371/journal.pone.0292112)
Supplement: S1 Data — (XLSX) [file pone.0292112.s001.xlsx]

## Sheet: Master Data (BY RACE)
	CellROX		Hoechst		CellROX/ Hoescht		BCA (mg/well)		BCA (ug/well)		SOD Activity (U/mL)		SOD Activity (U/ul)		SOD Activity (U/ml/mg)		SOD Activity (U/mg)		SOD Activity (U/ml/Hoechst)				CellROX		Hoechst		CellROX/ Hoescht		BCA (mg/well)		BCA (ug/well)		SOD Activity (U/mL)		SOD Activity (U/ul)		SOD Activity (U/ml/mg)		SOD Activity (U/mg)		SOD Activity (U/ml/Hoechst)
4h	TNF	Control	TNF	Control	TNF	Control	TNF	Control	TNF	Control	TNF	Control	TNF	Control	TNF	Control	TNF	Control	TNF	Control		24h	TNF	Control	TNF	Control	TNF CellROX/Hoechst	Control	TNF	Control	TNF	Control	TNF	Control	TNF	Control	TNF	Control	TNF	Control	TNF	Control
AAF1	52248	49959	45146	41983	1.15731	1.18998																AAF1	45487	49114	38829	42977	1.17147	1.1428
	50650	47249	48153	5576	1.05186																		48607	50019	41790	48223	1.16313	1.03724
	43716	50512	5201	37347		1.3525																	46296	48339	37557	41793	1.23269	1.15663
AAM1	46387	51222	37381	30486	1.24092	1.68018	0.00096837	0.00042573	0.96837	0.42573	0.229812	0.184311	0.000229812	0.000184311	237.318	432.929	2.37318	4.32929	6.14783e-06	6.04576e-06		AAM1	44867	48756	32460	39211	1.38222	1.24343	0.00099325	0.00111301	0.99325	1.11301	0.552464	0.65842	0.000552464	0.00065842	556.218	591.567	5.56218	5.91567	1.70198e-05	1.67917e-05
	48611	49004	32447	38191	1.49817	1.28313	0.00143653	0.00065981	1.43653	0.65981	0.117408	0.27512	0.000117408	0.00027512	81.7302	416.969	0.817302	4.16969	3.61845e-06	7.2038e-06			48126	50179	34333	36213	1.40174	1.38566	0.00096331	0.00091341	0.96331	0.91341	0.267376	0.552464	0.000267376	0.000552464	277.56	604.836	2.7756	6.04836	7.78772e-06	1.52559e-05
	49491	51084	33025	40544	1.49859	1.25996	0.00139397	0.00105349	1.39397	1.05349	0.208806	0.321365	0.000208806	0.000321365	149.792	305.048	1.49792	3.05048	6.32267e-06	7.92632e-06			48211	50193	36719	41969	1.31297	1.19595	0.00135253	0.00101321	1.35253	1.01321	0.540578	0.821708	0.000540578	0.000821708	399.679	810.995	3.99679	8.10995	1.4722e-05	1.95789e-05
AAF2	48923	48768	41664	43091	1.17423	1.13174	0.00067045	0.00071301	0.67045	0.71301	0.260682	0.280655	0.000260682	0.000280655	388.817	393.62	3.88817	3.9362	6.25678e-06	6.51308e-06		AAF2	44154	46848	36497	43525	1.2098	1.07635	0.00104315	0.00405711	1.04315	4.05711	0.644772	0.503242	0.000644772	0.000503242	618.101	124.039	6.18101	1.24039	1.76665e-05	1.15621e-05
	48854	49721	47157	55527	1.03599	0.895438	0.00096837	0.00088325	0.96837	0.88325	0.202546	0.216764	0.000202546	0.000216764	209.162	245.416	2.09162	2.45416	4.29515e-06	3.90375e-06			47066	48408	34722	40848	1.35551	1.18508	0.00158207	0.00111301	1.58207	1.11301	0.523106	0.708119	0.000523106	0.000708119	330.646	636.22	3.30646	6.3622	1.50655e-05	1.73355e-05
	50479	49001	56296	45015	0.896671	1.08855	0.00075557	0.00117053	0.75557	1.17053	0.381621	0.176945	0.000381621	0.000176945	505.077	151.166	5.05077	1.51166	6.77882e-06	3.9308e-06			46100	48217	37065	43153	1.24376	1.11735	0.00106311	0.00124275	1.06311	1.24275	0.719178	0.618173	0.000719178	0.000618173	676.485	497.423	6.76485	4.97423	1.94032e-05	1.43251e-05
AAM2	47617	49559	39789	39190	1.19674	1.26458	0.00059597	0.00054277	0.59597	0.54277	0.228159	0.25891	0.000228159	0.00025891	382.837	477.016	3.82837	4.77016	5.73423e-06	6.60653e-06		AAM2	44673	45548	23925	25872	1.86721	1.76051	0.00087349	0.00119285	0.87349	1.19285	0.39945	0.295298	0.00039945	0.000295298	457.304	247.556	4.57304	2.47556	1.66959e-05	1.14138e-05
	47318	49291	34941	34294	1.35423	1.43731	0.00064917	0.00054277	0.64917	0.54277	0.266043	0.1858	0.000266043	0.0001858	409.82	342.319	4.0982	3.42319	7.61406e-06	5.41787e-06			46091	48408	26960	29930	1.70961	1.61737	0.00114295	0.00086351	1.14295	0.86351	0.378148	0.31185	0.000378148	0.00031185	330.853	361.142	3.30853	3.61142	1.40263e-05	1.04193e-05
	47327	48460	33263	36306	1.42281	1.33477	0.00053213	0.00047893	0.53213	0.47893	0.323394	0.178408	0.000323394	0.000178408	607.734	372.513	6.07734	3.72513	9.72232e-06	4.914e-06			45801	47649	25675	27740	1.78388	1.7177	0.00112299	0.00122279	1.12299	1.22279	0.318174	0.303518	0.000318174	0.000303518	283.327	248.218	2.83327	2.48218	1.23924e-05	1.09415e-05
CAF1	51872	52029	34068	41263	1.5226	1.26091	0.00087261	0.00083005	0.87261	0.83005	0.28814	0.15286	0.00028814	0.00015286	330.205	184.158	3.30205	1.84158	8.4578e-06	3.70453e-06		CAF1	45968	47186	33272	31875	1.38158	1.48035	0.00108307	0.00127269	1.08307	1.27269	0.784797	0.355271	0.000784797	0.000355271	724.604	279.149	7.24604	2.79149	2.35873e-05	1.11457e-05
	51122	49947	43218	28981	1.18289	1.72344	0.00077685	0.00076621	0.77685	0.76621	0.262462	0.228159	0.000262462	0.000228159	337.854	297.776	3.37854	2.97776	6.07298e-06	7.87272e-06			46333	45239	32801	32875	1.41255	1.37609	0.00143237	0.00092339	1.43237	0.92339	0.511688	0.715475	0.000511688	0.000715475	357.231	774.835	3.57231	7.74835	1.55998e-05	2.17635e-05
	48080	48895	34299	40919	1.40179	1.19492	0.00081941	0.00117053	0.81941	1.17053	0.175488	0.116156	0.000175488	0.000116156	214.163	99.2337	2.14163	0.992337	5.1164e-06	2.83868e-06			47241	45771	35751	32675	1.32139	1.4008	0.00118287	0.00148227	1.18287	1.48227	0.589308	0.546497	0.000589308	0.000546497	498.201	368.689	4.98201	3.68689	1.64837e-05	1.67252e-05
CAM1	48892	51924	35238	34308	1.38748	1.51347																CAM1	51099	46747	31919	31574	1.6009	1.48055
	47834	48556	34479	32493	1.38734	1.49435																	45160	48326	33252	33928	1.35811	1.42437
	48654	50348	34764	36451	1.39955	1.38125																	46677	47610	35528	35014	1.31381	1.35974
CAF2	46844	46844	37137	41965	1.26138	1.11626	0.00072365	0.00067045	0.72365	0.67045	0.196378	0.0966755	0.000196378	9.66755e-05	271.372	144.195	2.71372	1.44195	5.28795e-06	2.30372e-06		CAF2	51292	48385	31769	35032	1.61453	1.38117	0.00106311	0.00128267	1.06311	1.28267	0.475794	0.851539	0.000475794	0.000851539	447.549	663.88	4.47549	6.6388	1.49767e-05	2.43075e-05
	47990	49111	37276	42071	1.28742	1.16734	0.00065981	0.00088325	0.65981	0.88325	0.157006	0.321365	0.000157006	0.000321365	237.956	363.843	2.37956	3.63843	4.21199e-06	7.63863e-06			43860	49994	31463	35161	1.39402	1.42186	0.00111301	0.00091341	1.11301	0.91341	0.459827	0.821708	0.000459827	0.000821708	413.139	899.605	4.13139	8.99605	1.46149e-05	2.33699e-05
	49315	51461	41077	47546	1.20055	1.08234	0.00085133	0.00092581	0.85133	0.92581	0.119924	0.208806	0.000119924	0.000208806	140.867	225.539	1.40867	2.25539	2.9195e-06	4.39167e-06			46248	49590	31140	37887	1.48516	1.30889	0.00068387	0.00117289	0.68387	1.17289	0.187404	0.700829	0.000187404	0.000700829	274.035	597.523	2.74035	5.97523	6.01812e-06	1.84979e-05
CAM2	46762	48851	44796	40952	1.04389	1.19288	0.00076621	0.00075557	0.76621	0.75557	0.119924	0.372553	0.000119924	0.000372553	156.516	493.075	1.56516	4.93075	2.67712e-06	9.0973e-06		CAM2	47266	48376	27277	27130	1.73282	1.78312	0.00158207	0.00107309	1.58207	1.07309	0.500449	0.483917	0.000500449	0.000483917	316.325	450.956	3.16325	4.50956	1.83469e-05	1.7837e-05
	47469	47569	39180	41565	1.21156	1.14445	0.00068109	0.00060661	0.68109	0.60661	0.390853	0.226513	0.000390853	0.000226513	573.864	373.407	5.73864	3.73407	9.97584e-06	5.4496e-06			46545	47619	27036	31558	1.72159	1.50894	0.00106311	0.00124275	1.06311	1.24275	0.506046	0.614911	0.000506046	0.000614911	476.005	494.799	4.76005	4.94799	1.87175e-05	1.94851e-05
	45396	48784	38870	47230	1.16789	1.0329	0.00072365	0.00110669	0.72365	1.10669	0.266043	0.434561	0.000266043	0.000434561	367.64	392.667	3.6764	3.92667	6.84442e-06	9.20095e-06			47474	48945	31775	37986	1.49407	1.2885	0.00107309	0.00104315	1.07309	1.04315	0.269328	0.503242	0.000269328	0.000503242	250.983	482.425	2.50983	4.82425	8.47609e-06	1.32481e-05
																																									VSB-103	2.41926
																																									VSB-105	2.61115
																																									VSB-106	3.29197
																																									VSB-107	3.82206
																																										#REF!

## Sheet: Master Data (BY SEX)
	CellROX		Hoechst		CellROX/ Hoescht		BCA (mg/well)		BCA (ug/well)		SOD Activity (U/mL)		SOD Activity (U/ul)		SOD Activity (U/ml/mg)		SOD Activity (U/mg)				CellROX		Hoechst		CellROX/ Hoescht		BCA (mg/well)		BCA (ug/well)		SOD Activity (U/mL)		SOD Activity (U/ul)		SOD Activity (U/ml/mg)		SOD Activity (U/mg)
4h	TNF	Control	TNF	Control	TNF	Control	TNF	Control	TNF	Control	TNF	Control	TNF	Control	TNF	Control	TNF	Control		24h	TNF	Control	TNF	Control	TNF CellROX/Hoechst	Control	TNF	Control	TNF	Control	TNF	Control	TNF	Control	TNF	Control	TNF	Control
AAF1	52248	49959	45146	41983	1.15731	1.18998														AAF1	45487	49114	38829	42977	1.17147	1.1428
	50650	47249	48153	5576	1.05186																48607	50019	41790	48223	1.16313	1.03724
	43716	50512	5201	37347		1.3525															46296	48339	37557	41793	1.23269	1.15663
AAF2	48923	48768	41664	43091	1.17423	1.13174	0.00067045	0.00071301	0.67045	0.71301	0.260682	0.280655	0.000260682	0.000280655	388.817	393.62	3.88817	3.9362		AAF2	44154	46848	36497	43525	1.2098	1.07635	0.00104315	0.00405711	1.04315	4.05711	0.644772	0.503242	0.000644772	0.000503242	618.101	124.039	6.18101	1.24039
	48854	49721	47157	55527	1.03599	0.895438	0.00096837	0.00088325	0.96837	0.88325	0.202546	0.216764	0.000202546	0.000216764	209.162	245.416	2.09162	2.45416			47066	48408	34722	40848	1.35551	1.18508	0.00158207	0.00111301	1.58207	1.11301	0.523106	0.708119	0.000523106	0.000708119	330.646	636.22	3.30646	6.3622
	50479	49001	56296	45015	0.896671	1.08855	0.00075557	0.00117053	0.75557	1.17053	0.381621	0.176945	0.000381621	0.000176945	505.077	151.166	5.05077	1.51166			46100	48217	37065	43153	1.24376	1.11735	0.00106311	0.00124275	1.06311	1.24275	0.719178	0.618173	0.000719178	0.000618173	676.485	497.423	6.76485	4.97423
CAF1	51872	52029	34068	41263	1.5226	1.26091	0.00087261	0.00083005	0.87261	0.83005	0.28814	0.15286	0.00028814	0.00015286	330.205	184.158	3.30205	1.84158		CAF1	45968	47186	33272	31875	1.38158	1.48035	0.00108307	0.00127269	1.08307	1.27269	0.784797	0.355271	0.000784797	0.000355271	724.604	279.149	7.24604	2.79149
	51122	49947	43218	28981	1.18289	1.72344	0.00077685	0.00076621	0.77685	0.76621	0.262462	0.228159	0.000262462	0.000228159	337.854	297.776	3.37854	2.97776			46333	45239	32801	32875	1.41255	1.37609	0.00143237	0.00092339	1.43237	0.92339	0.511688	0.715475	0.000511688	0.000715475	357.231	774.835	3.57231	7.74835
	48080	48895	34299	40919	1.40179	1.19492	0.00081941	0.00117053	0.81941	1.17053	0.175488	0.116156	0.000175488	0.000116156	214.163	99.2337	2.14163	0.992337			47241	45771	35751	32675	1.32139	1.4008	0.00118287	0.00148227	1.18287	1.48227	0.589308	0.546497	0.000589308	0.000546497	498.201	368.689	4.98201	3.68689
CAF2	46844	46844	37137	41965	1.26138	1.11626	0.00072365	0.00067045	0.72365	0.67045	0.196378	0.0966755	0.000196378	9.66755e-05	271.372	144.195	2.71372	1.44195		CAF2	51292	48385	31769	35032	1.61453	1.38117	0.00106311	0.00128267	1.06311	1.28267	0.475794	0.851539	0.000475794	0.000851539	447.549	663.88	4.47549	6.6388
	47990	49111	37276	42071	1.28742	1.16734	0.00065981	0.00088325	0.65981	0.88325	0.157006	0.321365	0.000157006	0.000321365	237.956	363.843	2.37956	3.63843			43860	49994	31463	35161	1.39402	1.42186	0.00111301	0.00091341	1.11301	0.91341	0.459827	0.821708	0.000459827	0.000821708	413.139	899.605	4.13139	8.99605
	49315	51461	41077	47546	1.20055	1.08234	0.00085133	0.00092581	0.85133	0.92581	0.119924	0.208806	0.000119924	0.000208806	140.867	225.539	1.40867	2.25539			46248	49590	31140	37887	1.48516	1.30889	0.00068387	0.00117289	0.68387	1.17289	0.187404	0.700829	0.000187404	0.000700829	274.035	597.523	2.74035	5.97523
AAM1	46387	51222	37381	30486	1.24092	1.68018	0.00096837	0.00042573	0.96837	0.42573	0.229812	0.184311	0.000229812	0.000184311	237.318	432.929	2.37318	4.32929		AAM1	44867	48756	32460	39211	1.38222	1.24343	0.00099325	0.00111301	0.99325	1.11301	0.552464	0.65842	0.000552464	0.00065842	556.218	591.567	5.56218	5.91567
	48611	49004	32447	38191	1.49817	1.28313	0.00143653	0.00065981	1.43653	0.65981	0.117408	0.27512	0.000117408	0.00027512	81.7302	416.969	0.817302	4.16969			48126	50179	34333	36213	1.40174	1.38566	0.00096331	0.00091341	0.96331	0.91341	0.267376	0.552464	0.000267376	0.000552464	277.56	604.836	2.7756	6.04836
	49491	51084	33025	40544	1.49859	1.25996	0.00139397	0.00105349	1.39397	1.05349	0.208806	0.321365	0.000208806	0.000321365	149.792	305.048	1.49792	3.05048			48211	50193	36719	41969	1.31297	1.19595	0.00135253	0.00101321	1.35253	1.01321	0.540578	0.821708	0.000540578	0.000821708	399.679	810.995	3.99679	8.10995
AAM2	47617	49559	39789	39190	1.19674	1.26458	0.00059597	0.00054277	0.59597	0.54277	0.228159	0.25891	0.000228159	0.00025891	382.837	477.016	3.82837	4.77016		AAM2	44673	45548	23925	25872	1.86721	1.76051	0.00087349	0.00119285	0.87349	1.19285	0.39945	0.295298	0.00039945	0.000295298	457.304	247.556	4.57304	2.47556
	47318	49291	34941	34294	1.35423	1.43731	0.00064917	0.00054277	0.64917	0.54277	0.266043	0.1858	0.000266043	0.0001858	409.82	342.319	4.0982	3.42319			46091	48408	26960	29930	1.70961	1.61737	0.00114295	0.00086351	1.14295	0.86351	0.378148	0.31185	0.000378148	0.00031185	330.853	361.142	3.30853	3.61142
	47327	48460	33263	36306	1.42281	1.33477	0.00053213	0.00047893	0.53213	0.47893	0.323394	0.178408	0.000323394	0.000178408	607.734	372.513	6.07734	3.72513			45801	47649	25675	27740	1.78388	1.7177	0.00112299	0.00122279	1.12299	1.22279	0.318174	0.303518	0.000318174	0.000303518	283.327	248.218	2.83327	2.48218
CAM1	48892	51924	35238	34308	1.38748	1.51347														CAM1	51099	46747	31919	31574	1.6009	1.48055
	47834	48556	34479	32493	1.38734	1.49435															45160	48326	33252	33928	1.35811	1.42437
	48654	50348	34764	36451	1.39955	1.38125															46677	47610	35528	35014	1.31381	1.35974
CAM2	46762	48851	44796	40952	1.04389	1.19288	0.00076621	0.00075557	0.76621	0.75557	0.119924	0.372553	0.000119924	0.000372553	156.516	493.075	1.56516	4.93075		CAM2	47266	48376	27277	27130	1.73282	1.78312	0.00158207	0.00107309	1.58207	1.07309	0.500449	0.483917	0.000500449	0.000483917	316.325	450.956	3.16325	4.50956
	47469	47569	39180	41565	1.21156	1.14445	0.00068109	0.00060661	0.68109	0.60661	0.390853	0.226513	0.000390853	0.000226513	573.864	373.407	5.73864	3.73407			46545	47619	27036	31558	1.72159	1.50894	0.00106311	0.00124275	1.06311	1.24275	0.506046	0.614911	0.000506046	0.000614911	476.005	494.799	4.76005	4.94799
	45396	48784	38870	47230	1.16789	1.0329	0.00072365	0.00110669	0.72365	1.10669	0.266043	0.434561	0.000266043	0.000434561	367.64	392.667	3.6764	3.92667			47474	48945	31775	37986	1.49407	1.2885	0.00107309	0.00104315	1.07309	1.04315	0.269328	0.503242	0.000269328	0.000503242	250.983	482.425	2.50983	4.82425
